# Supplementary material for: Sertraline and inflammatory markers in major depression: a systematic review and meta-analysis
Source: Ann Gen Psychiatry. 2025 Sep 29;24:53. doi: 10.1186/s12991-025-00596-4 (PMC12482824; doi:10.1186/s12991-025-00596-4)
Supplement: Supplementary file 1 — Supplementary Material 1 [file 12991_2025_596_MOESM1_ESM.xlsx]

## Sheet: embase search history
No.	Query	Results	Date
#10	#3 AND #6 AND #9	862	2025-08-11
#9	#7 OR #8	2400938	2025-08-11
#8	'cytokines':ab,kw,ti OR 'chemokines':ab,kw,ti OR 'beta-thromboglobulin':ab,kw,ti OR 'chemokines, c':ab,kw,ti OR 'chemokines, cc +':ab,kw,ti OR 'chemokines, cx3c +':ab,kw,ti OR 'chemokines, cxc +':ab,kw,ti OR 'macrophage inflammatory proteins +':ab,kw,ti OR 'growth differentiation factor 15':ab,kw,ti OR 'hematopoietic cell growth factors':ab,kw,ti OR 'colony-stimulating factors +':ab,kw,ti OR 'ste…	824584	2025-08-11
#7	'cytokine'/exp OR 'cytokine'	2303333	2025-08-11
#6	#4 OR #5	34723	2025-08-11
#5	'sertraline':ab,kw,ti OR 'zoloft':ab,kw,ti OR 'altruline':ab,kw,ti OR 'lustral':ab,kw,ti OR 'sertraline hydrochloride':ab,kw,ti OR 'hydrochloride, sertraline':ab,kw,ti OR 'sertraline hydrochloride (1s-cis)-isomer':ab,kw,ti OR 'apo-sertraline':ab,kw,ti OR 'apo sertraline':ab,kw,ti OR 'aremis':ab,kw,ti OR 'besitran':ab,kw,ti OR 'gen-sertraline':ab,kw,ti OR 'gen sertraline':ab,kw,ti OR 'gladem':ab,k…	9749	2025-08-11
#4	'sertraline'/exp OR 'sertraline'	34715	2025-08-11
#3	#1 OR #2	1082618	2025-08-11
#2	'depressive disorder':ab,kw,ti OR 'depressive disorders':ab,kw,ti OR 'disorder, depressive':ab,kw,ti OR 'disorders, depressive':ab,kw,ti OR '(neurosis, depressive':ab,kw,ti OR 'depressive neuroses':ab,kw,ti OR 'depressive neurosis':ab,kw,ti OR 'neuroses, depressive':ab,kw,ti OR 'depression, endogenous':ab,kw,ti OR 'depressions, endogenous':ab,kw,ti OR 'endogenous depression':ab,kw,ti OR 'endogeno…	93566	2025-08-11
#1	'depression'/exp OR 'depression'	1079012	2025-08-11

## Sheet: PubMed search history
Search number	Query	Sort By	Filters	Search Details	Results	Time	Date
10	(((((((((((((((((((((((((((((((((((((((((((((((((((((((((((((((((((((((((((((((("Cytokines"[Mesh]) OR (Chemokines[Title/Abstract])) OR (beta-Thromboglobulin[Title/Abstract])) OR (Chemokines, C[Title/Abstract])) OR (Chemokines, CC +[Title/Abstract])) OR (Chemokines, CX3C +[Title/Abstract])) OR (Chemokines, CXC +[Title/Abstract])) OR (Macrophage Inflammatory Proteins +[Title/Abstract])) OR (Growth …			("Cytokines"[MeSH Terms] OR "Chemokines"[Title/Abstract] OR "beta-Thromboglobulin"[Title/Abstract] OR "chemokines c"[Title/Abstract] OR "chemokines cc"[Title/Abstract] OR (("chemokine s"[All Fields] OR "Chemokines"[Supplementary Concept] OR "Chemokines"[All Fields] OR "chemokine"[All Fields] OR "Chemokines"[MeSH Terms] OR "chemokins"[All Fields]) AND "CX3C"[Title/Abstract]) OR "chemokines cxc"[Ti…	19	02:52:28	2025-08-09
9	(((("Randomized Controlled Trials as Topic"[Mesh]) OR (Randomized Controlled Trial[Publication Type])) AND ((((((((((((((((((((((((((((((((((((((((((((((((((((((((((((((((((((((((((((((("Cytokines"[Mesh]) OR (Chemokines[Title/Abstract])) OR (beta-Thromboglobulin[Title/Abstract])) OR (Chemokines, C[Title/Abstract])) OR (Chemokines, CC +[Title/Abstract])) OR (Chemokines, CX3C +[Title/Abstract])) OR…			("Randomized Controlled Trials as Topic"[MeSH Terms] OR "randomized controlled trial"[Publication Type]) AND ("Cytokines"[MeSH Terms] OR "Chemokines"[Title/Abstract] OR "beta-Thromboglobulin"[Title/Abstract] OR "chemokines c"[Title/Abstract] OR "chemokines cc"[Title/Abstract] OR (("chemokine s"[All Fields] OR "Chemokines"[Supplementary Concept] OR "Chemokines"[All Fields] OR "chemokine"[All Field…	9	02:50:58	2025-08-09
8	("Randomized Controlled Trials as Topic"[Mesh]) OR (Randomized Controlled Trial[Publication Type])			"Randomized Controlled Trials as Topic"[MeSH Terms] OR "randomized controlled trial"[Publication Type]	826085	02:50:19	2025-08-09
7	"Randomized Controlled Trials as Topic"[Mesh]	Most Recent		"Randomized Controlled Trials as Topic"[MeSH Terms]	189327	02:49:31	2025-08-09
6	(((((((((((((((((((((((((((((((((((((((((((((((((((((((((((((((((((((((((((((("Cytokines"[Mesh]) OR (Chemokines[Title/Abstract])) OR (beta-Thromboglobulin[Title/Abstract])) OR (Chemokines, C[Title/Abstract])) OR (Chemokines, CC +[Title/Abstract])) OR (Chemokines, CX3C +[Title/Abstract])) OR (Chemokines, CXC +[Title/Abstract])) OR (Macrophage Inflammatory Proteins +[Title/Abstract])) OR (Growth Di…			"Cytokines"[MeSH Terms] OR "Chemokines"[Title/Abstract] OR "beta-Thromboglobulin"[Title/Abstract] OR "chemokines c"[Title/Abstract] OR "chemokines cc"[Title/Abstract] OR (("chemokine s"[All Fields] OR "Chemokines"[Supplementary Concept] OR "Chemokines"[All Fields] OR "chemokine"[All Fields] OR "Chemokines"[MeSH Terms] OR "chemokins"[All Fields]) AND "CX3C"[Title/Abstract]) OR "chemokines cxc"[Tit…	1003083	02:48:45	2025-08-09
5	"Cytokines"[Mesh]	Most Recent		"Cytokines"[MeSH Terms]	838119	02:43:54	2025-08-09
4	(((((((((((((((((((("Sertraline"[Mesh]) OR (Zoloft[Title/Abstract])) OR (Altruline[Title/Abstract])) OR (Lustral[Title/Abstract])) OR (Sertraline Hydrochloride[Title/Abstract])) OR (Hydrochloride, Sertraline[Title/Abstract])) OR (Sertraline Hydrochloride (1S-cis)-Isomer[Title/Abstract])) OR (Apo-Sertraline[Title/Abstract])) OR (Apo Sertraline[Title/Abstract])) OR (Aremis[Title/Abstract])) OR (Bes…			"Sertraline"[MeSH Terms] OR "Zoloft"[Title/Abstract] OR "Lustral"[Title/Abstract] OR "sertraline hydrochloride"[Title/Abstract] OR (("hydrochlorid"[All Fields] OR "Hydrochloride"[All Fields] OR "hydrochlorides"[All Fields]) AND "Sertraline"[Title/Abstract]) OR ((("Sertraline"[Supplementary Concept] OR "Sertraline"[All Fields] OR "sertraline hydrochloride"[All Fields] OR "Sertraline"[MeSH Terms] O…	4160	02:42:56	2025-08-09
3	"Sertraline"[Mesh]	Most Recent		"Sertraline"[MeSH Terms]	3643	02:41:24	2025-08-09
2	((((((((((((((((((((((((("Depressive Disorder"[Mesh]) OR (Depressive Disorders[Title/Abstract])) OR (Disorder, Depressive[Title/Abstract])) OR (Disorders, Depressive[Title/Abstract])) OR (Neurosis, Depressive[Title/Abstract])) OR (Depressive Neuroses[Title/Abstract])) OR (Depressive Neurosis[Title/Abstract])) OR (Neuroses, Depressive[Title/Abstract])) OR (Depression, Endogenous[Title/Abstract])) …			"Depressive Disorder"[MeSH Terms] OR "depressive disorders"[Title/Abstract] OR "disorder depressive"[Title/Abstract] OR "disorders depressive"[Title/Abstract] OR "neurosis depressive"[Title/Abstract] OR "depressive neuroses"[Title/Abstract] OR "depressive neurosis"[Title/Abstract] OR "neuroses depressive"[Title/Abstract] OR "depression endogenous"[Title/Abstract] OR "depressions endogenous"[Title…	141071	02:40:35	2025-08-09
1	"Depressive Disorder"[Mesh]	Most Recent		"Depressive Disorder"[MeSH Terms]	129414	02:38:26	2025-08-09

## Sheet: WOS search history
Entitlements	Type	Search Query	Database	Results	Date Run
- WOS: 1985 to 2025 - KJD: 1980 to 2025 - MEDLINE: 1950 to 2025 - PPRN: 1991 to 2025 - PQDT: 1637 to 2025 - SCIELO: 2002 to 2025	Search	Depressive Disorder (Topic) OR Depressive Disorders (Topic) OR Disorder, Depressive (Topic) OR Disorders, Depressive (Topic) OR Neurosis, Depressive (Topic) OR Depressive Neuroses (Topic) OR Depressive Neurosis (Topic) OR Neuroses, Depressive (Topic) OR Depression, Endogenous (Topic) OR Depressions, Endogenous (Topic) OR Endogenous Depression (Topic) OR Endogenous Depressions (Topic) OR Melanchol…	All Databases	284384	Sun Aug 10 2025 21:36:05 GMT+0800 (GMT+08:00)
- WOS: 1985 to 2025 - KJD: 1980 to 2025 - MEDLINE: 1950 to 2025 - PPRN: 1991 to 2025 - PQDT: 1637 to 2025 - SCIELO: 2002 to 2025	Search	Sertraline (Topic) OR Zoloft (Topic) OR Altruline (Topic) OR Lustral (Topic) OR Sertraline Hydrochloride (Topic) OR Hydrochloride, Sertraline (Topic) OR Sertraline Hydrochloride (1S-cis)-Isomer (Topic) OR Apo-Sertraline (Topic) OR Apo Sertraline (Topic) OR Aremis (Topic) OR Besitran (Topic) OR Gen-Sertraline (Topic) OR Gen Sertraline (Topic) OR Gladem (Topic) OR Novo-Sertraline (Topic) OR Novo Se…	All Databases	12092	Sun Aug 10 2025 21:41:18 GMT+0800 (GMT+08:00)
- WOS: 1985 to 2025 - KJD: 1980 to 2025 - MEDLINE: 1950 to 2025 - PPRN: 1991 to 2025 - PQDT: 1637 to 2025 - SCIELO: 2002 to 2025	Search	Cytokines (Topic) OR Chemokines (Topic) OR beta-Thromboglobulin (Topic) OR Chemokines, C (Topic) OR Chemokines, CC + (Topic) OR Chemokines, CX3C + (Topic) OR Chemokines, CXC + (Topic) OR Growth Differentiation Factor 15 (Topic) OR Hematopoietic Cell Growth Factors (Topic) OR Colony-Stimulating Factors + (Topic) OR Stem Cell Factor (Topic) OR Hepatocyte Growth Factor (Topic) OR Interferons (Topic)…	All Databases	2298307	Sun Aug 10 2025 21:49:12 GMT+0800 (GMT+08:00)
- WOS: 1985 to 2025 - KJD: 1980 to 2025 - MEDLINE: 1950 to 2025 - PPRN: 1991 to 2025 - PQDT: 1637 to 2025 - SCIELO: 2002 to 2025	Search	#3 AND #2 AND #1 and Preprint Citation Index (Exclude – Database)	All Databases	87	Sun Aug 10 2025 21:50:59 GMT+0800 (GMT+08:00)
- WOS: 1985 to 2025 - KJD: 1980 to 2025 - MEDLINE: 1950 to 2025 - PPRN: 1991 to 2025 - PQDT: 1637 to 2025 - SCIELO: 2002 to 2025	Search	#3 AND #2 AND #1 and Preprint Citation Index (Exclude – Database)	All Databases	87	Sun Aug 10 2025 21:51:12 GMT+0800 (GMT+08:00)

## Sheet: Data extraction
		IL-6		TNF-α
		before treatment	after treatment	before treatment	after treatment
	Xiang et al /2023/China	30.87±3.25	29.06±5.87	44.97±11.19	48.78±7.96
	Taraz et al/2020/Iran	8.48±4.03	5.56±3.3	10.7±4.89	7.95±4.14
	Sutcigil et al/2007/Turkey			77.68 ± 16.21	53.85 ± 8.30
	Simon et al/2021/Germany			0.78±0.34	0.92±0.34
	Liu et al/2024/China	47.38 ± 4.13	33.82 ± 3.25	38.43 ± 3.38	31.74 ± 2.62
	Rawdin et al/2013/America	0.96 ± 0.84	1.31 ± 0.98
	Abbasi et al/2012/Iran	2.78 ± 0.72	2.56 ± 0.64
	Abbasian et al/2022/Iran	2.40 ± 0.50	2.36 ± 0.48	3.37 ± 0.69	3.33 ± 0.68
	Majmasanaye et al/2024/Iran	18.51 ± 2.28	15.96 ± 2.36
	Min et al/2025/China	9.71 ± 3.62	5.28 ± 1.06	14.59 ± 2.35	10.34 ± 1.42
	Wu/2025/China	31.70 ± 4.38	30.38 ± 6.71	35.29 ± 4.52	28.79 ± 5.44
	Note：All data were extracted and converted to the form of mean ± SD using statistical software or methods.
